# Supplementary material for: Co-Occurrences of Forms of Child Undernutrition in India: Insights from the National Family Health Survey
Source: Nutrients. 2025 Mar 11;17(6):977. doi: 10.3390/nu17060977 (PMC11944349; doi:10.3390/nu17060977)
Supplement: Supplementary file 1 [file nutrients-17-00977-s001.zip]

Archive with 1 entries (1 files):
- nutrients-3437124-supplementary.pdf
